# Supplementary material for: Biodiversity of Demersal Fish Communities in the Cosmonaut Sea Revealed by DNA Barcoding Analyses
Source: Genes (Basel). 2024 May 26;15(6):691. doi: 10.3390/genes15060691 (PMC11202926; doi:10.3390/genes15060691)
Supplement: Supplementary file 1 [file genes-15-00691-s001.zip]

Archive with 1 entries (1 files):
- genes-2968645-supplementary.pdf
